# Supplementary material for: Drivers of Consumer Preference Derived from Active Volatiles for Cooked Eriocheir sinensis
Source: Animals (Basel). 2023 Feb 3;13(3):541. doi: 10.3390/ani13030541 (PMC9913383; doi:10.3390/ani13030541)
Supplement: Supplementary file 1 [file animals-13-00541-s001.zip]

Archive with 1 entries (1 files):
- animals-2108647-supplementary.pdf
